# Supplementary material for: Ultrasensitive Photochemical Immunosensor Based on Flowerlike SnO2/BiOI/Ag2S Composites for Detection of Procalcitonin
Source: Biosensors (Basel). 2021 Oct 28;11(11):421. doi: 10.3390/bios11110421 (PMC8615900; doi:10.3390/bios11110421)
Supplement: Supplementary file 1 [file biosensors-11-00421-s001.zip]

Archive with 1 entries (1 files):
- biosensors-1424617-SM-revised.pdf
